# Supplementary material for: Structural characteristics in network control of molecular multiplex networks
Source: PLoS One. 2023 Mar 30;18(3):e0283768. doi: 10.1371/journal.pone.0283768 (PMC10062666; doi:10.1371/journal.pone.0283768)
Supplement: S1 Data — (ZIP) [file pone.0283768.s001.zip]

Archive with 41 entries (40 files):
- PPI1586.csv
- __MACOSX/
- __MACOSX/._PPI1586.csv
- TRN314.csv
- __MACOSX/._TRN314.csv
- TRN114.csv
- __MACOSX/._TRN114.csv
- TRN460.csv
- __MACOSX/._TRN460.csv
- PPI771.csv
- __MACOSX/._PPI771.csv
- PPI217.csv
- __MACOSX/._PPI217.csv
- Herpes.csv
- __MACOSX/._Herpes.csv
- TRN217.csv
- __MACOSX/._TRN217.csv
- PPI460.csv
- __MACOSX/._PPI460.csv
- HIV.csv
- __MACOSX/._HIV.csv
- TRN771.csv
- __MACOSX/._TRN771.csv
- PPI114.csv
- __MACOSX/._PPI114.csv
- PPI314.csv
- __MACOSX/._PPI314.csv
- Dengue.csv
- __MACOSX/._Dengue.csv
- TRN1586.csv
- __MACOSX/._TRN1586.csv
- Yersinia.csv
- __MACOSX/._Yersinia.csv
- PPI241.csv
- __MACOSX/._PPI241.csv
- Essential Genes.csv
- __MACOSX/._Essential Genes.csv
- Papillomaviruses.csv
- __MACOSX/._Papillomaviruses.csv
- TRN241.csv
- __MACOSX/._TRN241.csv
