# Supplementary material for: Structural characteristics in network control of molecular multiplex networks
Source: PLoS One. 2023 Mar 30;18(3):e0283768. doi: 10.1371/journal.pone.0283768 (PMC10062666; doi:10.1371/journal.pone.0283768)
Supplement: S1 Data — (ZIP) [file pone.0283768.s001.zip › HIV.csv]

1	0
2	0
3	1
4	1
5	0
6	1
7	0
8	0
9	0
10	0
11	0
12	0
13	1
14	0
15	0
16	0
17	1
18	0
19	0
20	0
21	0
22	0
23	0
24	1
25	0
26	0
27	0
28	0
29	1
30	0
31	1
32	1
33	1
34	0
35	0
36	0
37	1
38	0
39	1
40	1
41	0
42	1
43	0
44	1
45	1
46	0
47	0
48	0
49	0
50	0
51	1
52	0
53	0
54	0
55	0
56	0
57	1
58	0
59	1
60	1
61	0
62	0
63	0
64	0
65	0
66	1
67	1
68	0
69	1
70	0
71	0
72	0
73	0
74	0
75	0
76	0
77	0
78	0
79	0
80	0
81	0
82	1
83	0
84	1
85	0
86	1
87	0
88	0
89	0
90	0
91	1
92	0
93	0
94	0
95	0
96	0
97	0
98	0
99	1
100	0
101	0
102	0
103	0
104	0
105	1
106	0
107	0
108	1
109	0
110	0
111	0
112	1
113	0
114	0
115	0
116	0
117	0
118	1
119	0
120	0
121	1
122	0
123	1
124	1
125	0
126	1
127	1
128	0
129	0
130	1
131	0
132	1
133	0
134	0
135	0
136	0
137	0
138	0
139	0
140	0
141	0
142	0
143	0
144	0
145	1
146	0
147	0
148	0
149	0
150	0
151	1
152	0
153	0
154	1
155	1
156	0
157	0
158	0
159	0
160	0
161	0
162	1
163	0
164	0
165	1
166	0
167	0
168	1
169	0
170	1
171	0
172	0
173	0
174	1
175	0
176	0
177	0
178	0
179	1
180	0
181	0
182	0
183	0
184	0
185	0
186	0
187	0
188	0
189	0
190	0
191	1
192	1
193	0
194	0
195	1
196	0
197	0
198	0
199	0
200	1
201	0
202	0
203	0
204	0
205	0
206	0
207	0
208	0
209	0
210	0
211	1
212	0
213	0
214	0
215	1
216	0
217	1
218	0
219	0
220	0
221	1
222	1
223	0
224	1
225	1
226	1
227	0
228	1
229	0
230	1
231	0
232	0
233	0
234	1
235	0
236	0
237	0
238	0
239	0
240	0
241	0
242	0
243	0
244	0
245	0
246	1
247	0
248	0
249	0
250	0
251	1
252	0
253	0
254	0
255	0
256	1
257	0
258	1
259	0
260	1
261	0
262	1
263	0
264	0
265	0
266	0
267	0
268	0
269	1
270	0
271	1
272	0
273	0
274	0
275	0
276	0
277	1
278	0
279	0
280	0
281	1
282	0
283	0
284	0
285	0
286	0
287	0
288	1
289	0
290	0
291	0
292	0
293	1
294	0
295	1
296	0
297	0
298	0
299	0
300	0
301	1
302	0
303	0
304	0
305	1
306	0
307	1
308	0
309	0
310	0
311	0
312	0
313	0
314	0
315	1
316	0
317	1
318	0
319	0
320	0
321	0
322	0
323	0
324	0
325	0
326	0
327	0
328	0
329	0
330	0
331	0
332	0
333	0
334	0
335	0
336	1
337	1
338	0
339	0
340	0
341	0
342	0
343	1
344	0
345	0
346	0
347	0
348	0
349	0
350	0
351	0
352	0
353	1
354	0
355	0
356	0
357	0
358	0
359	0
360	1
361	0
362	0
363	0
364	0
365	0
366	0
367	0
368	0
369	0
370	0
371	0
372	0
373	0
374	1
375	0
376	0
377	0
378	0
379	0
380	1
381	0
382	0
383	0
384	0
385	0
386	0
387	0
388	0
389	0
390	0
391	0
392	0
393	0
394	0
395	0
396	0
397	1
398	0
399	0
400	0
401	1
402	0
403	1
404	0
405	0
406	0
407	0
408	0
409	0
410	0
411	0
412	0
413	0
414	0
415	1
416	1
417	0
418	0
419	1
420	0
421	1
422	0
423	0
424	0
425	0
426	0
427	0
428	0
429	1
430	1
431	0
432	0
433	1
434	1
435	0
436	0
437	1
438	0
439	0
440	0
441	1
442	0
443	0
444	1
445	0
446	0
447	0
448	0
449	0
450	0
451	1
452	0
453	0
454	1
455	1
456	1
457	0
458	1
459	1
460	0
461	1
462	1
463	1
464	0
465	1
466	0
467	1
468	1
469	0
470	0
471	0
472	0
473	1
474	1
475	0
476	0
477	0
478	0
479	0
480	1
481	0
482	0
483	1
484	0
485	0
486	1
487	0
488	1
489	0
490	0
491	0
492	1
493	0
494	0
495	0
496	0
497	0
498	0
499	0
500	0
501	1
502	1
503	0
504	0
505	0
506	0
507	0
508	0
509	1
510	0
511	1
512	0
513	0
514	0
515	0
516	0
517	0
518	0
519	1
520	0
521	0
522	0
523	0
524	0
525	0
526	0
527	0
528	0
529	1
530	0
531	0
532	1
533	0
534	0
535	0
536	0
537	0
538	0
539	0
540	0
541	0
542	0
543	1
544	0
545	0
546	0
547	1
548	0
549	1
550	0
551	0
552	0
553	1
554	1
555	0
556	0
557	0
558	1
559	1
560	0
561	1
562	0
563	0
564	0
565	1
566	0
567	1
568	1
569	1
570	0
571	0
572	0
573	0
574	0
575	0
576	0
577	0
578	0
579	0
580	1
581	0
582	0
583	0
584	1
585	0
586	0
587	0
588	0
589	0
590	1
591	1
592	0
593	0
594	0
595	0
596	0
597	0
598	0
599	0
600	0
601	0
602	1
603	0
604	1
605	0
606	0
607	0
608	0
609	1
610	1
611	0
612	0
613	0
614	0
615	1
616	1
617	0
618	0
619	0
620	0
621	0
622	0
623	1
624	0
625	0
626	0
627	0
628	0
629	0
630	0
631	0
632	0
633	0
634	1
635	0
636	1
637	1
638	0
639	1
640	1
641	0
642	0
643	0
644	1
645	0
646	1
647	0
648	0
649	0
650	1
651	1
652	0
653	0
654	0
655	1
656	0
657	0
658	0
659	0
660	0
661	0
662	0
663	0
664	0
665	0
666	0
667	1
668	0
669	1
670	0
671	0
672	0
673	0
674	1
675	0
676	0
677	0
678	0
679	0
680	0
681	0
682	1
683	0
684	0
685	0
686	0
687	0
688	0
689	0
690	0
691	0
692	1
693	0
694	1
695	0
696	0
697	0
698	0
699	0
700	1
701	0
702	0
703	0
704	1
705	0
706	0
707	0
708	0
709	0
710	0
711	0
712	0
713	0
714	1
715	0
716	1
717	0
718	1
719	1
720	0
721	0
722	0
723	0
724	0
725	0
726	0
727	0
728	0
729	0
730	0
731	0
732	0
733	0
734	0
735	0
736	1
737	1
738	0
739	0
740	0
741	0
742	0
743	0
744	0
745	0
746	0
747	0
748	0
749	0
750	1
751	0
752	0
753	0
754	0
755	0
756	0
757	0
758	0
759	0
760	1
761	0
762	0
763	0
764	0
765	0
766	0
767	1
768	0
769	1
770	0
771	0
772	0
773	0
774	0
775	0
776	1
777	0
778	0
779	0
780	1
781	0
782	0
783	0
784	1
785	0
786	0
787	1
788	0
789	0
790	1
791	0
792	0
793	0
794	0
795	1
796	0
797	0
798	1
799	0
800	0
801	0
802	1
803	0
804	0
805	0
806	0
807	0
808	0
809	0
810	0
811	0
812	0
813	0
814	1
815	0
816	0
817	0
818	0
819	0
820	1
821	0
822	0
823	0
824	0
825	0
826	0
827	0
828	0
829	0
830	0
831	0
832	0
833	0
834	0
835	0
836	1
837	0
838	1
839	0
840	0
841	1
842	0
843	0
844	0
845	0
846	1
847	0
848	0
849	0
850	0
851	0
852	0
853	0
854	0
855	0
856	0
857	0
858	0
859	1
860	0
861	0
862	0
863	0
864	0
865	0
866	0
867	0
868	0
869	0
870	1
871	0
872	1
873	0
874	0
875	0
876	0
877	0
878	0
879	0
880	0
881	0
882	0
883	1
884	0
885	0
886	0
887	0
888	0
889	0
890	0
891	0
892	0
893	0
894	0
895	0
896	1
897	0
898	1
899	0
900	1
901	0
902	0
903	0
904	0
905	0
906	0
907	1
908	0
909	1
910	1
911	1
912	0
913	0
914	0
915	0
916	0
917	0
918	0
919	0
920	0
921	0
922	0
923	0
924	0
925	0
926	0
927	1
928	0
929	1
930	0
931	0
932	0
933	1
934	0
935	0
936	0
937	0
938	0
939	0
940	0
941	0
942	0
943	0
944	0
945	1
946	0
947	1
948	0
949	0
950	0
951	0
952	0
953	1
954	1
955	0
956	0
957	1
958	0
959	0
960	0
961	1
962	0
963	0
964	0
965	0
966	0
967	1
968	0
969	0
970	0
971	0
972	0
973	0
974	0
975	1
976	0
977	1
978	1
979	0
980	0
981	0
982	1
983	1
984	1
985	0
986	0
987	1
988	0
989	0
990	0
991	0
992	0
993	0
994	0
995	1
996	0
997	0
998	0
999	0
1000	0
1001	0
1002	1
1003	1
1004	1
1005	0
1006	0
1007	0
1008	0
1009	0
1010	0
1011	0
1012	0
1013	0
1014	1
1015	0
1016	0
1017	0
1018	0
1019	0
1020	0
1021	0
1022	0
1023	0
1024	0
1025	0
1026	0
1027	0
1028	0
1029	0
1030	1
1031	0
1032	0
1033	0
1034	0
1035	0
1036	0
1037	0
1038	0
1039	0
1040	0
1041	0
1042	0
1043	0
1044	1
1045	0
1046	0
1047	0
1048	1
1049	0
1050	0
1051	0
1052	1
1053	0
1054	0
1055	0
1056	0
1057	0
1058	0
1059	0
1060	1
1061	0
1062	0
1063	0
1064	0
1065	1
1066	0
1067	0
1068	0
1069	0
1070	0
1071	0
1072	0
1073	0
1074	0
1075	1
1076	0
1077	0
1078	1
1079	0
1080	0
1081	1
1082	0
1083	0
1084	0
1085	0
1086	1
1087	0
1088	0
1089	1
1090	0
1091	0
1092	0
1093	0
1094	0
1095	0
1096	0
1097	0
1098	0
1099	0
1100	0
1101	1
1102	0
1103	0
1104	0
1105	0
1106	0
1107	0
1108	1
1109	0
1110	0
1111	0
1112	0
1113	0
1114	0
1115	0
1116	0
1117	1
1118	0
1119	0
1120	0
1121	0
1122	0
1123	0
1124	0
1125	0
1126	0
1127	0
1128	0
1129	0
1130	0
1131	0
1132	0
1133	1
1134	0
1135	0
1136	0
1137	0
1138	0
1139	1
1140	0
1141	0
1142	0
1143	0
1144	0
1145	0
1146	0
1147	0
1148	0
1149	0
1150	0
1151	0
1152	0
1153	1
1154	0
1155	0
1156	1
1157	0
1158	0
1159	0
1160	0
1161	1
1162	0
1163	0
1164	0
1165	0
1166	1
1167	1
1168	0
1169	0
1170	0
1171	0
1172	0
1173	0
1174	0
1175	0
1176	1
1177	1
1178	0
1179	0
1180	0
1181	0
1182	0
1183	0
1184	0
1185	0
1186	0
1187	1
1188	1
1189	0
1190	0
1191	0
1192	1
1193	0
1194	0
1195	0
1196	0
1197	0
1198	0
1199	0
1200	0
1201	1
1202	0
1203	1
1204	0
1205	0
1206	0
1207	0
1208	0
1209	0
1210	0
1211	0
1212	0
1213	0
1214	0
1215	0
1216	0
1217	0
1218	0
1219	0
1220	0
1221	0
1222	0
1223	0
1224	0
1225	0
1226	0
1227	1
1228	0
1229	0
1230	0
1231	0
1232	0
1233	0
1234	0
1235	0
1236	0
1237	0
1238	0
1239	0
1240	0
1241	0
1242	0
1243	0
1244	0
1245	0
1246	0
1247	0
1248	1
1249	0
1250	0
1251	0
1252	0
1253	0
1254	0
1255	0
1256	0
1257	0
1258	0
1259	0
1260	0
1261	0
1262	0
1263	1
1264	0
1265	0
1266	0
1267	0
1268	0
1269	0
1270	0
1271	0
1272	0
1273	0
1274	0
1275	0
1276	0
1277	0
1278	1
1279	0
1280	0
1281	0
1282	0
1283	0
1284	0
1285	0
1286	0
1287	0
1288	0
1289	0
1290	0
1291	0
1292	1
1293	0
1294	0
1295	0
1296	0
1297	0
1298	0
1299	0
1300	0
1301	0
1302	0
1303	0
1304	0
1305	0
1306	0
1307	0
1308	0
1309	0
1310	0
1311	0
1312	0
1313	1
1314	0
1315	1
1316	0
1317	0
1318	0
1319	0
1320	0
1321	0
1322	0
1323	0
1324	0
1325	0
1326	0
1327	0
1328	0
1329	1
1330	0
1331	0
1332	0
1333	0
1334	0
1335	0
1336	0
1337	0
1338	0
1339	0
1340	0
1341	0
1342	0
1343	1
1344	1
1345	0
1346	0
1347	0
1348	0
1349	0
1350	0
1351	0
1352	0
1353	0
1354	0
1355	0
1356	0
1357	0
1358	0
1359	1
1360	0
1361	0
1362	0
1363	0
1364	0
1365	0
1366	1
1367	0
1368	0
1369	0
1370	0
1371	0
1372	0
1373	0
1374	0
1375	0
1376	0
1377	0
1378	0
1379	0
1380	0
1381	0
1382	1
1383	0
1384	0
1385	0
1386	0
1387	0
1388	0
1389	0
1390	0
1391	0
1392	0
1393	0
1394	1
1395	0
1396	0
1397	0
1398	0
1399	1
1400	0
1401	0
1402	1
1403	0
1404	0
1405	0
1406	0
1407	0
1408	0
1409	0
1410	0
1411	0
1412	0
1413	0
1414	1
1415	0
1416	0
1417	1
1418	0
1419	0
1420	0
1421	0
1422	0
1423	0
1424	0
1425	0
1426	0
1427	0
1428	0
1429	1
1430	0
1431	0
1432	0
1433	0
1434	0
1435	0
1436	0
1437	0
1438	0
1439	1
1440	0
1441	1
1442	0
1443	0
1444	0
1445	0
1446	0
1447	0
1448	0
1449	0
1450	0
1451	1
1452	0
1453	1
1454	0
1455	0
1456	0
1457	0
1458	0
1459	0
1460	0
1461	0
1462	0
1463	0
1464	1
1465	1
1466	0
1467	0
1468	0
1469	0
1470	0
1471	0
1472	0
1473	1
1474	0
1475	0
1476	0
1477	0
1478	0
1479	0
1480	0
1481	0
1482	0
1483	1
1484	0
1485	0
1486	0
1487	0
1488	0
1489	0
1490	0
1491	0
1492	1
1493	1
1494	1
1495	0
1496	0
1497	0
1498	1
1499	0
1500	0
1501	0
1502	0
1503	0
1504	0
1505	0
1506	0
1507	0
1508	0
1509	0
1510	0
1511	0
1512	0
1513	0
1514	0
1515	0
1516	0
1517	0
1518	0
1519	0
1520	0
1521	0
1522	0
1523	0
1524	0
1525	0
1526	1
1527	0
1528	0
1529	0
1530	0
1531	0
1532	0
1533	0
1534	1
1535	0
1536	0
1537	0
1538	0
1539	0
1540	0
1541	1
1542	0
1543	0
1544	0
1545	0
1546	0
1547	0
1548	0
1549	0
1550	0
1551	0
1552	0
1553	0
1554	0
1555	0
1556	0
1557	0
1558	0
1559	0
1560	0
1561	0
1562	0
1563	0
1564	0
1565	0
1566	0
1567	0
1568	0
1569	0
1570	0
1571	0
1572	0
1573	0
1574	0
1575	0
1576	0
1577	1
1578	0
1579	0
1580	0
1581	0
1582	0
1583	0
1584	1
1585	0
1586	0
