# Supplementary material for: Structural characteristics in network control of molecular multiplex networks
Source: PLoS One. 2023 Mar 30;18(3):e0283768. doi: 10.1371/journal.pone.0283768 (PMC10062666; doi:10.1371/journal.pone.0283768)
Supplement: S1 Data — (ZIP) [file pone.0283768.s001.zip › Yersinia.csv]

1	1
2	0
3	0
4	0
5	0
6	0
7	0
8	1
9	0
10	0
11	0
12	1
13	1
14	0
15	0
16	0
17	0
18	0
19	0
20	0
21	1
22	0
23	1
24	0
25	0
26	0
27	0
28	0
29	0
30	0
31	1
32	0
33	0
34	0
35	0
36	1
37	0
38	0
39	1
40	0
41	0
42	0
43	1
44	0
45	1
46	0
47	0
48	1
49	0
50	1
51	0
52	0
53	0
54	0
55	0
56	1
57	0
58	0
59	1
60	1
61	1
62	0
63	0
64	0
65	0
66	1
67	0
68	0
69	0
70	0
71	1
72	1
73	0
74	0
75	1
76	1
77	0
78	0
79	0
80	0
81	0
82	0
83	0
84	1
85	0
86	0
87	0
88	0
89	0
90	0
91	0
92	0
93	1
94	0
95	1
96	0
97	1
98	0
99	0
100	0
101	0
102	1
103	1
104	0
105	0
106	0
107	1
108	1
109	0
110	0
111	1
112	0
113	0
114	0
115	0
116	0
117	1
118	1
119	0
120	0
121	0
122	0
123	0
124	0
125	0
126	1
127	0
128	1
129	0
130	0
131	1
132	0
133	1
134	1
135	0
136	0
137	0
138	0
139	0
140	0
141	0
142	0
143	1
144	0
145	0
146	1
147	0
148	0
149	0
150	0
151	0
152	0
153	0
154	0
155	0
156	0
157	0
158	0
159	1
160	0
161	0
162	0
163	0
164	0
165	0
166	0
167	1
168	0
169	0
170	1
171	0
172	1
173	0
174	0
175	0
176	1
177	0
178	0
179	0
180	0
181	1
182	0
183	0
184	1
185	0
186	0
187	0
188	0
189	0
190	0
191	0
192	1
193	0
194	0
195	0
196	0
197	0
198	1
199	0
200	1
201	0
202	1
203	1
204	0
205	0
206	0
207	0
208	0
209	0
210	0
211	1
212	0
213	0
214	0
215	1
216	0
217	0
218	0
219	1
220	0
221	1
222	0
223	0
224	0
225	1
226	1
227	1
228	0
229	0
230	1
231	0
232	0
233	0
234	0
235	0
236	0
237	0
238	0
239	0
240	0
241	0
242	0
243	0
244	0
245	0
246	0
247	0
248	1
249	0
250	0
251	1
252	0
253	0
254	0
255	0
256	1
257	0
258	0
259	0
260	0
261	0
262	1
263	1
264	0
265	0
266	0
267	1
268	0
269	0
270	0
271	1
272	0
273	1
274	0
275	0
276	0
277	1
278	0
279	0
280	0
281	0
282	1
283	0
284	0
285	1
286	0
287	0
288	0
289	1
290	0
291	0
292	0
293	0
294	1
295	1
296	0
297	0
298	0
299	0
300	0
301	0
302	0
303	1
304	0
305	0
306	0
307	0
308	1
309	0
310	0
311	1
312	0
313	0
314	0
315	0
316	0
317	1
318	0
319	0
320	1
321	0
322	1
323	0
324	1
325	1
326	0
327	0
328	0
329	0
330	1
331	0
332	0
333	1
334	0
335	1
336	1
337	0
338	0
339	0
340	0
341	0
342	0
343	1
344	0
345	1
346	0
347	0
348	1
349	0
350	1
351	0
352	0
353	1
354	1
355	0
356	0
357	0
358	0
359	1
360	0
361	0
362	0
363	1
364	0
365	0
366	1
367	1
368	0
369	1
370	0
371	0
372	0
373	0
374	0
375	0
376	0
377	0
378	1
379	0
380	0
381	0
382	1
383	0
384	0
385	0
386	0
387	0
388	0
389	0
390	1
391	1
392	0
393	0
394	0
395	0
396	1
397	1
398	0
399	0
400	0
401	1
402	0
403	0
404	0
405	0
406	0
407	0
408	0
409	0
410	0
411	0
412	0
413	0
414	0
415	1
416	0
417	0
418	0
419	0
420	1
421	1
422	0
423	0
424	1
425	1
426	0
427	0
428	0
429	0
430	0
431	0
432	0
433	1
434	0
435	0
436	0
437	1
438	0
439	0
440	1
441	0
442	0
443	0
444	1
445	0
446	0
447	0
448	0
449	0
450	0
451	0
452	0
453	0
454	0
455	0
456	1
457	1
458	0
459	0
460	1
461	0
462	0
463	0
464	0
465	0
466	0
467	0
468	0
469	0
470	1
471	0
472	0
473	0
474	0
475	0
476	0
477	1
478	0
479	1
480	0
481	0
482	1
483	0
484	0
485	1
486	0
487	1
488	0
489	0
490	0
491	0
492	0
493	0
494	0
495	1
496	0
497	0
498	1
499	0
500	0
501	1
502	1
503	0
504	1
505	0
506	0
507	0
508	0
509	0
510	0
511	1
512	0
513	0
514	0
515	0
516	0
517	0
518	0
519	0
520	1
521	0
522	1
523	0
524	0
525	0
526	1
527	0
528	1
529	0
530	0
531	0
532	0
533	0
534	0
535	0
536	0
537	0
538	0
539	0
540	1
541	0
542	0
543	1
544	1
545	0
546	0
547	0
548	1
549	0
550	1
551	0
552	1
553	1
554	0
555	0
556	0
557	0
558	1
559	1
560	0
561	0
562	1
563	1
564	0
565	0
566	0
567	0
568	0
569	0
570	0
571	0
572	0
573	0
574	0
575	0
576	0
577	0
578	1
579	0
580	0
581	0
582	0
583	0
584	0
585	1
586	1
587	1
588	0
589	0
590	0
591	0
592	0
593	0
594	1
595	0
596	0
597	0
598	1
599	1
600	0
601	0
602	0
603	0
604	0
605	1
606	0
607	0
608	0
609	1
610	0
611	0
612	0
613	0
614	0
615	1
616	1
617	0
618	0
619	0
620	1
621	0
622	0
623	0
624	0
625	0
626	0
627	0
628	0
629	0
630	1
631	0
632	0
633	0
634	1
635	0
636	1
637	0
638	0
639	0
640	1
641	0
642	0
643	0
644	0
645	0
646	1
647	0
648	1
649	0
650	0
651	0
652	0
653	0
654	0
655	0
656	0
657	0
658	0
659	0
660	0
661	0
662	0
663	1
664	0
665	0
666	0
667	0
668	0
669	0
670	1
671	0
672	0
673	0
674	1
675	0
676	1
677	1
678	0
679	0
680	0
681	1
682	1
683	0
684	1
685	1
686	0
687	0
688	0
689	1
690	0
691	0
692	0
693	0
694	0
695	0
696	0
697	0
698	0
699	0
700	1
701	1
702	0
703	0
704	0
705	1
706	1
707	0
708	0
709	0
710	0
711	1
712	0
713	0
714	0
715	0
716	0
717	1
718	0
719	0
720	0
721	0
722	0
723	0
724	0
725	0
726	1
727	0
728	0
729	0
730	0
731	0
732	0
733	0
734	0
735	0
736	0
737	1
738	0
739	1
740	0
741	1
742	0
743	0
744	0
745	0
746	0
747	0
748	0
749	1
750	0
751	0
752	0
753	0
754	0
755	1
756	1
757	0
758	0
759	0
760	0
761	0
762	1
763	1
764	0
765	0
766	0
767	0
768	0
769	0
770	0
771	0
772	0
773	0
774	0
775	0
776	0
777	1
778	0
779	0
780	0
781	1
782	0
783	0
784	1
785	0
786	1
787	1
788	1
789	0
790	0
791	1
792	0
793	0
794	0
795	0
796	0
797	0
798	0
799	0
800	0
801	0
802	0
803	0
804	1
805	1
806	0
807	1
808	0
809	0
810	0
811	1
812	0
813	0
814	1
815	0
816	0
817	1
818	0
819	0
820	0
821	1
822	0
823	0
824	0
825	1
826	0
827	0
828	0
829	0
830	1
831	0
832	1
833	0
834	0
835	0
836	1
837	0
838	1
839	0
840	0
841	0
842	0
843	0
844	1
845	0
846	0
847	0
848	0
849	1
850	0
851	0
852	0
853	0
854	0
855	0
856	0
857	0
858	0
859	0
860	0
861	0
862	0
863	0
864	0
865	1
866	0
867	1
868	0
869	0
870	1
871	0
872	1
873	0
874	0
875	0
876	0
877	1
878	0
879	0
880	0
881	0
882	0
883	0
884	0
885	0
886	0
887	1
888	0
889	0
890	0
891	1
892	0
893	0
894	0
895	0
896	0
897	0
898	1
899	0
900	0
901	1
902	1
903	0
904	0
905	0
906	0
907	0
908	1
909	1
910	0
911	1
912	0
913	0
914	0
915	0
916	0
917	0
918	1
919	0
920	1
921	0
922	0
923	0
924	0
925	0
926	0
927	0
928	0
929	0
930	0
931	1
932	0
933	0
934	1
935	1
936	0
937	0
938	0
939	1
940	0
941	0
942	0
943	1
944	0
945	0
946	0
947	1
948	0
949	0
950	0
951	1
952	0
953	0
954	0
955	1
956	0
957	1
958	0
959	0
960	0
961	1
962	0
963	0
964	0
965	0
966	0
967	0
968	0
969	1
970	0
971	0
972	0
973	0
974	0
975	0
976	0
977	0
978	0
979	0
980	0
981	0
982	0
983	0
984	0
985	0
986	0
987	0
988	0
989	0
990	0
991	0
992	0
993	0
994	0
995	1
996	0
997	0
998	0
999	1
1000	1
1001	0
1002	0
1003	0
1004	0
1005	1
1006	0
1007	0
1008	0
1009	1
1010	0
1011	1
1012	0
1013	0
1014	1
1015	1
1016	0
1017	0
1018	0
1019	0
1020	0
1021	0
1022	0
1023	0
1024	0
1025	0
1026	0
1027	0
1028	0
1029	1
1030	1
1031	0
1032	1
1033	0
1034	0
1035	0
1036	0
1037	0
1038	0
1039	0
1040	0
1041	0
1042	1
1043	0
1044	0
1045	0
1046	0
1047	0
1048	1
1049	0
1050	0
1051	1
1052	0
1053	1
1054	0
1055	0
1056	0
1057	0
1058	0
1059	0
1060	1
1061	1
1062	0
1063	0
1064	0
1065	1
1066	0
1067	0
1068	0
1069	0
1070	0
1071	1
1072	0
1073	0
1074	0
1075	0
1076	0
1077	0
1078	0
1079	1
1080	0
1081	1
1082	0
1083	0
1084	1
1085	0
1086	1
1087	0
1088	1
1089	1
1090	0
1091	0
1092	1
1093	0
1094	0
1095	1
1096	0
1097	0
1098	0
1099	0
1100	0
1101	0
1102	0
1103	0
1104	0
1105	0
1106	0
1107	1
1108	0
1109	1
1110	0
1111	0
1112	1
1113	0
1114	0
1115	1
1116	0
1117	0
1118	0
1119	0
1120	0
1121	0
1122	0
1123	0
1124	0
1125	0
1126	1
1127	1
1128	0
1129	0
1130	0
1131	0
1132	1
1133	1
1134	0
1135	0
1136	0
1137	0
1138	1
1139	0
1140	0
1141	0
1142	0
1143	0
1144	0
1145	0
1146	0
1147	0
1148	0
1149	0
1150	0
1151	0
1152	0
1153	0
1154	0
1155	0
1156	0
1157	0
1158	1
1159	0
1160	0
1161	1
1162	0
1163	1
1164	0
1165	0
1166	0
1167	0
1168	0
1169	0
1170	0
1171	0
1172	0
1173	0
1174	0
1175	0
1176	1
1177	0
1178	0
1179	1
1180	0
1181	0
1182	0
1183	1
1184	0
1185	0
1186	0
1187	1
1188	0
1189	0
1190	1
1191	0
1192	1
1193	0
1194	0
1195	0
1196	0
1197	0
1198	0
1199	0
1200	0
1201	0
1202	0
1203	0
1204	0
1205	0
1206	0
1207	0
1208	1
1209	1
1210	0
1211	0
1212	0
1213	0
1214	0
1215	0
1216	1
1217	0
1218	0
1219	0
1220	0
1221	0
1222	0
1223	0
1224	0
1225	0
1226	0
1227	0
1228	0
1229	0
1230	0
1231	0
1232	0
1233	0
1234	0
1235	1
1236	0
1237	1
1238	0
1239	0
1240	0
1241	0
1242	0
1243	0
1244	1
1245	0
1246	0
1247	0
1248	1
1249	1
1250	1
1251	0
1252	0
1253	0
1254	0
1255	0
1256	0
1257	0
1258	0
1259	0
1260	0
1261	0
1262	0
1263	0
1264	0
1265	0
1266	0
1267	0
1268	0
1269	0
1270	0
1271	0
1272	1
1273	0
1274	0
1275	0
1276	0
1277	0
1278	0
1279	0
1280	0
1281	0
1282	1
1283	0
1284	0
1285	0
1286	0
1287	1
1288	1
1289	0
1290	0
1291	0
1292	0
1293	0
1294	0
1295	0
1296	1
1297	0
1298	0
1299	0
1300	1
1301	0
1302	0
1303	1
1304	1
1305	0
1306	0
1307	0
1308	0
1309	1
1310	0
1311	0
1312	0
1313	0
1314	0
1315	0
1316	0
1317	0
1318	0
1319	1
1320	1
1321	0
1322	0
1323	0
1324	0
1325	0
1326	0
1327	0
1328	0
1329	0
1330	0
1331	0
1332	0
1333	0
1334	0
1335	0
1336	0
1337	0
1338	1
1339	0
1340	1
1341	0
1342	0
1343	0
1344	0
1345	0
1346	1
1347	0
1348	0
1349	0
1350	0
1351	0
1352	0
1353	0
1354	0
1355	0
1356	0
1357	0
1358	0
1359	0
1360	0
1361	0
1362	0
1363	0
1364	0
1365	0
1366	0
1367	0
1368	1
1369	0
1370	1
1371	1
1372	0
1373	0
1374	0
1375	0
1376	0
1377	1
1378	1
1379	0
1380	0
1381	0
1382	0
1383	0
1384	0
1385	0
1386	1
1387	1
1388	0
1389	0
1390	0
1391	0
1392	0
1393	0
1394	1
1395	1
1396	0
1397	1
1398	0
1399	0
1400	0
1401	0
1402	0
1403	0
1404	0
1405	0
1406	0
1407	0
1408	0
1409	0
1410	0
1411	0
1412	0
1413	0
1414	1
1415	1
1416	0
1417	0
1418	0
1419	0
1420	0
1421	0
1422	0
1423	0
1424	0
1425	0
1426	0
1427	0
1428	0
1429	0
1430	0
1431	0
1432	1
1433	0
1434	0
1435	0
1436	0
1437	0
1438	0
1439	1
1440	1
1441	0
1442	1
1443	0
1444	0
1445	0
1446	0
1447	1
1448	0
1449	0
1450	0
1451	0
1452	1
1453	0
1454	0
1455	0
1456	0
1457	1
1458	1
1459	0
1460	1
1461	0
1462	0
1463	1
1464	1
1465	1
1466	0
1467	0
1468	0
1469	0
1470	0
1471	1
1472	0
1473	1
1474	0
1475	0
1476	0
1477	1
1478	1
1479	0
1480	0
1481	0
1482	0
1483	0
1484	0
1485	0
1486	0
1487	0
1488	0
1489	0
1490	0
1491	0
1492	0
1493	0
1494	0
1495	1
1496	0
1497	0
1498	1
1499	1
1500	0
1501	0
1502	1
1503	0
1504	0
1505	0
1506	0
1507	0
1508	1
1509	0
1510	0
1511	0
1512	0
1513	0
1514	0
1515	0
1516	0
1517	0
1518	0
1519	0
1520	1
1521	0
1522	0
1523	0
1524	0
1525	0
1526	1
1527	0
1528	1
1529	0
1530	0
1531	0
1532	0
1533	0
1534	1
1535	0
1536	0
1537	0
1538	1
1539	0
1540	0
1541	0
1542	0
1543	0
1544	0
1545	0
1546	0
1547	0
1548	0
1549	0
1550	0
1551	0
1552	0
1553	0
1554	0
1555	0
1556	0
1557	0
1558	0
1559	0
1560	1
1561	0
1562	0
1563	0
1564	0
1565	0
1566	0
1567	0
1568	0
1569	0
1570	0
1571	0
1572	0
1573	0
1574	0
1575	0
1576	0
1577	0
1578	0
1579	0
1580	0
1581	0
1582	0
1583	0
1584	0
1585	0
1586	0
