# Supplementary material for: Structural characteristics in network control of molecular multiplex networks
Source: PLoS One. 2023 Mar 30;18(3):e0283768. doi: 10.1371/journal.pone.0283768 (PMC10062666; doi:10.1371/journal.pone.0283768)
Supplement: S1 Data — (ZIP) [file pone.0283768.s001.zip › Essential Genes.csv]

1	1
2	1
3	0
4	1
5	1
6	0
7	1
8	1
9	1
10	0
11	1
12	1
13	0
14	0
15	1
16	0
17	0
18	1
19	0
20	1
21	1
22	0
23	1
24	1
25	1
26	1
27	1
28	1
29	0
30	0
31	0
32	1
33	0
34	1
35	1
36	1
37	1
38	1
39	1
40	0
41	1
42	1
43	1
44	0
45	1
46	1
47	1
48	1
49	1
50	1
51	1
52	1
53	1
54	1
55	1
56	1
57	0
58	1
59	0
60	1
61	1
62	0
63	1
64	1
65	1
66	1
67	0
68	1
69	0
70	1
71	1
72	1
73	1
74	1
75	1
76	0
77	1
78	1
79	1
80	1
81	1
82	0
83	1
84	1
85	1
86	1
87	0
88	0
89	1
90	1
91	0
92	1
93	0
94	1
95	0
96	1
97	1
98	1
99	0
100	1
101	0
102	1
103	1
104	1
105	1
106	1
107	1
108	1
109	1
110	1
111	1
112	1
113	1
114	1
115	1
116	1
117	0
118	0
119	1
120	1
121	1
122	1
123	0
124	1
125	1
126	1
127	0
128	0
129	1
130	1
131	1
132	0
133	0
134	1
135	1
136	1
137	1
138	1
139	1
140	1
141	1
142	1
143	1
144	1
145	1
146	1
147	1
148	1
149	1
150	0
151	1
152	1
153	1
154	1
155	0
156	0
157	0
158	1
159	0
160	1
161	0
162	1
163	1
164	1
165	1
166	0
167	1
168	0
169	1
170	0
171	1
172	1
173	1
174	1
175	0
176	1
177	1
178	1
179	1
180	1
181	1
182	1
183	1
184	1
185	1
186	1
187	1
188	1
189	0
190	1
191	0
192	1
193	1
194	0
195	1
196	1
197	1
198	0
199	1
200	0
201	1
202	1
203	0
204	1
205	0
206	1
207	1
208	1
209	1
210	1
211	0
212	1
213	1
214	1
215	1
216	1
217	0
218	1
219	1
220	1
221	0
222	1
223	1
224	0
225	1
226	1
227	1
228	1
229	1
230	1
231	1
232	1
233	1
234	1
235	1
236	1
237	1
238	1
239	1
240	1
241	1
242	0
243	1
244	1
245	1
246	1
247	1
248	1
249	1
250	1
251	1
252	1
253	1
254	1
255	1
256	1
257	1
258	1
259	1
260	0
261	1
262	0
263	1
264	1
265	0
266	1
267	0
268	1
269	1
270	1
271	0
272	1
273	0
274	1
275	1
276	1
277	1
278	0
279	0
280	1
281	1
282	1
283	0
284	1
285	1
286	1
287	1
288	1
289	1
290	1
291	1
292	1
293	0
294	1
295	0
296	1
297	1
298	1
299	1
300	1
301	1
302	1
303	1
304	1
305	1
306	1
307	0
308	1
309	1
310	1
311	1
312	0
313	1
314	1
315	0
316	1
317	1
318	1
319	1
320	0
321	1
322	1
323	1
324	1
325	1
326	1
327	1
328	1
329	1
330	1
331	1
332	1
333	1
334	1
335	1
336	0
337	1
338	1
339	1
340	1
341	1
342	1
343	1
344	1
345	1
346	1
347	1
348	1
349	1
350	1
351	1
352	0
353	1
354	0
355	1
356	1
357	1
358	0
359	1
360	1
361	1
362	0
363	1
364	1
365	1
366	1
367	1
368	1
369	1
370	1
371	1
372	0
373	1
374	1
375	1
376	1
377	0
378	1
379	1
380	0
381	1
382	0
383	1
384	1
385	1
386	1
387	1
388	1
389	0
390	1
391	1
392	0
393	1
394	1
395	0
396	0
397	1
398	0
399	1
400	1
401	1
402	0
403	1
404	1
405	1
406	1
407	1
408	1
409	1
410	1
411	1
412	1
413	1
414	1
415	1
416	1
417	1
418	1
419	1
420	1
421	1
422	1
423	1
424	1
425	1
426	1
427	1
428	1
429	1
430	1
431	1
432	1
433	1
434	0
435	1
436	1
437	1
438	1
439	1
440	0
441	1
442	1
443	0
444	1
445	1
446	1
447	1
448	1
449	1
450	1
451	0
452	1
453	1
454	0
455	0
456	1
457	0
458	1
459	1
460	0
461	0
462	1
463	0
464	1
465	0
466	0
467	0
468	1
469	1
470	1
471	1
472	1
473	1
474	1
475	0
476	1
477	1
478	1
479	0
480	1
481	1
482	1
483	0
484	1
485	0
486	1
487	1
488	0
489	1
490	1
491	1
492	1
493	1
494	1
495	1
496	1
497	1
498	1
499	1
500	1
501	1
502	1
503	1
504	1
505	1
506	1
507	1
508	1
509	0
510	1
511	1
512	1
513	1
514	1
515	1
516	1
517	1
518	1
519	0
520	1
521	1
522	1
523	1
524	1
525	0
526	1
527	1
528	1
529	1
530	1
531	1
532	1
533	1
534	1
535	1
536	1
537	1
538	1
539	1
540	1
541	1
542	1
543	1
544	1
545	1
546	1
547	1
548	1
549	1
550	1
551	1
552	1
553	1
554	1
555	1
556	1
557	1
558	0
559	1
560	1
561	1
562	1
563	0
564	0
565	0
566	1
567	1
568	0
569	0
570	0
571	1
572	1
573	1
574	1
575	1
576	1
577	1
578	0
579	1
580	1
581	1
582	1
583	1
584	1
585	1
586	1
587	1
588	1
589	1
590	1
591	1
592	0
593	1
594	1
595	1
596	0
597	1
598	1
599	0
600	1
601	1
602	0
603	1
604	1
605	0
606	1
607	1
608	1
609	1
610	1
611	1
612	0
613	1
614	1
615	1
616	0
617	1
618	1
619	0
620	1
621	1
622	1
623	1
624	1
625	1
626	0
627	1
628	0
629	1
630	1
631	1
632	1
633	1
634	1
635	1
636	1
637	1
638	1
639	1
640	1
641	1
642	1
643	1
644	1
645	1
646	1
647	1
648	1
649	1
650	0
651	0
652	1
653	1
654	1
655	1
656	1
657	1
658	1
659	1
660	1
661	1
662	1
663	1
664	1
665	0
666	1
667	1
668	1
669	1
670	1
671	1
672	1
673	1
674	0
675	1
676	1
677	1
678	1
679	1
680	1
681	1
682	1
683	1
684	1
685	1
686	1
687	1
688	1
689	1
690	1
691	1
692	0
693	1
694	1
695	1
696	1
697	1
698	1
699	0
700	0
701	1
702	1
703	1
704	0
705	1
706	1
707	0
708	1
709	1
710	1
711	1
712	1
713	0
714	1
715	1
716	1
717	1
718	1
719	0
720	1
721	0
722	1
723	1
724	1
725	0
726	1
727	1
728	1
729	0
730	1
731	1
732	1
733	1
734	1
735	1
736	1
737	0
738	1
739	1
740	1
741	1
742	1
743	1
744	1
745	1
746	1
747	1
748	1
749	1
750	1
751	1
752	1
753	1
754	1
755	1
756	1
757	1
758	1
759	1
760	1
761	1
762	1
763	1
764	1
765	1
766	1
767	1
768	1
769	1
770	1
771	1
772	1
773	1
774	1
775	0
776	1
777	1
778	1
779	1
780	1
781	1
782	1
783	1
784	1
785	1
786	1
787	1
788	1
789	1
790	1
791	1
792	1
793	1
794	1
795	0
796	1
797	0
798	1
799	1
800	1
801	1
802	1
803	1
804	1
805	1
806	1
807	1
808	1
809	1
810	1
811	1
812	1
813	1
814	1
815	1
816	1
817	1
818	0
819	0
820	1
821	0
822	1
823	1
824	1
825	1
826	1
827	0
828	1
829	0
830	1
831	1
832	1
833	1
834	1
835	1
836	1
837	0
838	0
839	1
840	1
841	0
842	1
843	1
844	1
845	1
846	1
847	1
848	1
849	1
850	1
851	1
852	1
853	1
854	1
855	1
856	1
857	1
858	1
859	1
860	1
861	1
862	1
863	1
864	1
865	1
866	1
867	0
868	1
869	1
870	0
871	1
872	1
873	0
874	1
875	1
876	1
877	1
878	1
879	1
880	1
881	1
882	0
883	0
884	0
885	1
886	1
887	1
888	1
889	1
890	1
891	0
892	1
893	1
894	0
895	1
896	1
897	1
898	1
899	1
900	1
901	1
902	1
903	0
904	0
905	0
906	1
907	0
908	1
909	0
910	1
911	0
912	1
913	1
914	1
915	1
916	1
917	1
918	1
919	1
920	1
921	1
922	1
923	1
924	1
925	1
926	1
927	1
928	1
929	1
930	1
931	1
932	1
933	0
934	1
935	0
936	1
937	1
938	1
939	1
940	1
941	1
942	1
943	0
944	1
945	0
946	1
947	1
948	1
949	0
950	1
951	1
952	1
953	1
954	1
955	0
956	1
957	1
958	1
959	1
960	1
961	1
962	1
963	0
964	0
965	1
966	1
967	1
968	1
969	1
970	0
971	1
972	1
973	1
974	0
975	1
976	1
977	0
978	1
979	1
980	1
981	1
982	1
983	0
984	0
985	1
986	0
987	1
988	1
989	1
990	1
991	1
992	1
993	1
994	1
995	1
996	1
997	1
998	1
999	1
1000	0
1001	1
1002	0
1003	1
1004	0
1005	1
1006	0
1007	1
1008	1
1009	1
1010	1
1011	1
1012	1
1013	1
1014	1
1015	1
1016	1
1017	1
1018	1
1019	1
1020	0
1021	1
1022	1
1023	1
1024	1
1025	1
1026	0
1027	1
1028	0
1029	1
1030	0
1031	1
1032	0
1033	1
1034	1
1035	1
1036	1
1037	1
1038	1
1039	1
1040	1
1041	1
1042	1
1043	1
1044	1
1045	1
1046	1
1047	1
1048	1
1049	1
1050	1
1051	1
1052	0
1053	1
1054	1
1055	0
1056	1
1057	1
1058	0
1059	1
1060	0
1061	1
1062	1
1063	1
1064	1
1065	1
1066	1
1067	1
1068	0
1069	1
1070	1
1071	1
1072	1
1073	1
1074	1
1075	1
1076	1
1077	1
1078	1
1079	1
1080	1
1081	0
1082	1
1083	1
1084	1
1085	1
1086	1
1087	1
1088	1
1089	1
1090	1
1091	1
1092	1
1093	1
1094	1
1095	1
1096	1
1097	1
1098	1
1099	1
1100	1
1101	1
1102	1
1103	1
1104	1
1105	0
1106	1
1107	1
1108	0
1109	1
1110	1
1111	1
1112	1
1113	1
1114	1
1115	1
1116	1
1117	1
1118	1
1119	1
1120	1
1121	1
1122	1
1123	1
1124	1
1125	1
1126	0
1127	1
1128	1
1129	1
1130	1
1131	1
1132	1
1133	1
1134	1
1135	1
1136	1
1137	1
1138	1
1139	1
1140	1
1141	1
1142	1
1143	1
1144	1
1145	1
1146	1
1147	0
1148	1
1149	1
1150	1
1151	1
1152	1
1153	1
1154	0
1155	1
1156	1
1157	1
1158	1
1159	1
1160	1
1161	1
1162	1
1163	0
1164	1
1165	0
1166	1
1167	1
1168	1
1169	1
1170	1
1171	1
1172	1
1173	1
1174	1
1175	1
1176	1
1177	1
1178	0
1179	1
1180	1
1181	1
1182	0
1183	0
1184	1
1185	1
1186	1
1187	0
1188	1
1189	1
1190	1
1191	1
1192	1
1193	1
1194	1
1195	1
1196	1
1197	1
1198	1
1199	1
1200	1
1201	0
1202	1
1203	0
1204	1
1205	1
1206	1
1207	1
1208	1
1209	1
1210	1
1211	1
1212	1
1213	1
1214	1
1215	1
1216	1
1217	1
1218	1
1219	0
1220	0
1221	1
1222	1
1223	1
1224	1
1225	1
1226	1
1227	1
1228	1
1229	1
1230	1
1231	1
1232	1
1233	1
1234	0
1235	0
1236	1
1237	1
1238	1
1239	1
1240	1
1241	1
1242	1
1243	1
1244	1
1245	1
1246	1
1247	1
1248	1
1249	1
1250	0
1251	1
1252	1
1253	1
1254	1
1255	1
1256	1
1257	1
1258	1
1259	1
1260	0
1261	1
1262	1
1263	1
1264	1
1265	0
1266	1
1267	1
1268	1
1269	1
1270	1
1271	1
1272	1
1273	0
1274	1
1275	1
1276	1
1277	1
1278	1
1279	1
1280	1
1281	1
1282	1
1283	1
1284	1
1285	1
1286	1
1287	1
1288	1
1289	1
1290	1
1291	1
1292	1
1293	1
1294	1
1295	1
1296	1
1297	1
1298	1
1299	1
1300	1
1301	1
1302	1
1303	1
1304	1
1305	1
1306	1
1307	1
1308	1
1309	1
1310	1
1311	1
1312	1
1313	1
1314	1
1315	1
1316	1
1317	1
1318	1
1319	1
1320	1
1321	1
1322	1
1323	1
1324	1
1325	1
1326	1
1327	1
1328	1
1329	1
1330	1
1331	1
1332	1
1333	1
1334	1
1335	1
1336	1
1337	1
1338	1
1339	0
1340	0
1341	1
1342	1
1343	0
1344	0
1345	1
1346	1
1347	1
1348	1
1349	1
1350	1
1351	0
1352	1
1353	1
1354	1
1355	0
1356	0
1357	1
1358	1
1359	1
1360	1
1361	1
1362	1
1363	1
1364	0
1365	1
1366	1
1367	1
1368	1
1369	1
1370	1
1371	1
1372	1
1373	1
1374	1
1375	1
1376	1
1377	1
1378	1
1379	1
1380	1
1381	1
1382	1
1383	1
1384	0
1385	1
1386	1
1387	1
1388	1
1389	1
1390	1
1391	1
1392	1
1393	1
1394	1
1395	1
1396	1
1397	1
1398	1
1399	0
1400	1
1401	1
1402	0
1403	1
1404	1
1405	1
1406	1
1407	1
1408	1
1409	1
1410	1
1411	1
1412	1
1413	1
1414	0
1415	1
1416	1
1417	1
1418	1
1419	1
1420	1
1421	1
1422	1
1423	1
1424	1
1425	1
1426	1
1427	0
1428	1
1429	0
1430	1
1431	0
1432	1
1433	1
1434	1
1435	1
1436	1
1437	1
1438	1
1439	0
1440	1
1441	1
1442	1
1443	1
1444	1
1445	1
1446	1
1447	1
1448	1
1449	1
1450	1
1451	0
1452	0
1453	1
1454	1
1455	1
1456	1
1457	1
1458	1
1459	1
1460	1
1461	1
1462	1
1463	1
1464	0
1465	1
1466	1
1467	1
1468	1
1469	1
1470	1
1471	1
1472	1
1473	1
1474	1
1475	0
1476	1
1477	1
1478	1
1479	1
1480	1
1481	1
1482	1
1483	1
1484	1
1485	1
1486	0
1487	0
1488	1
1489	1
1490	0
1491	1
1492	0
1493	1
1494	0
1495	1
1496	1
1497	1
1498	1
1499	1
1500	1
1501	1
1502	1
1503	1
1504	1
1505	1
1506	1
1507	1
1508	0
1509	1
1510	1
1511	1
1512	1
1513	1
1514	1
1515	1
1516	1
1517	1
1518	1
1519	1
1520	1
1521	1
1522	1
1523	1
1524	1
1525	1
1526	1
1527	1
1528	1
1529	1
1530	1
1531	1
1532	1
1533	1
1534	1
1535	1
1536	1
1537	0
1538	1
1539	1
1540	1
1541	1
1542	1
1543	1
1544	1
1545	1
1546	1
1547	1
1548	1
1549	1
1550	1
1551	1
1552	1
1553	1
1554	1
1555	1
1556	1
1557	0
1558	1
1559	1
1560	1
1561	1
1562	1
1563	1
1564	1
1565	1
1566	1
1567	1
1568	1
1569	1
1570	1
1571	1
1572	1
1573	1
1574	1
1575	1
1576	1
1577	1
1578	1
1579	1
1580	1
1581	1
1582	1
1583	1
1584	0
1585	1
1586	1
