# Supplementary material for: Structural characteristics in network control of molecular multiplex networks
Source: PLoS One. 2023 Mar 30;18(3):e0283768. doi: 10.1371/journal.pone.0283768 (PMC10062666; doi:10.1371/journal.pone.0283768)
Supplement: S1 Data — (ZIP) [file pone.0283768.s001.zip › Papillomaviruses.csv]

1	0
2	0
3	0
4	1
5	0
6	1
7	1
8	1
9	0
10	1
11	1
12	1
13	0
14	1
15	0
16	0
17	1
18	0
19	0
20	0
21	1
22	1
23	0
24	1
25	0
26	0
27	0
28	0
29	1
30	1
31	1
32	0
33	0
34	0
35	0
36	0
37	1
38	1
39	0
40	1
41	0
42	0
43	0
44	1
45	1
46	0
47	0
48	0
49	0
50	0
51	0
52	0
53	0
54	0
55	0
56	1
57	1
58	0
59	0
60	0
61	0
62	0
63	1
64	1
65	0
66	1
67	1
68	0
69	0
70	0
71	1
72	0
73	0
74	0
75	0
76	1
77	1
78	0
79	0
80	0
81	0
82	0
83	0
84	0
85	0
86	0
87	0
88	0
89	0
90	0
91	0
92	0
93	1
94	0
95	0
96	0
97	0
98	1
99	0
100	0
101	0
102	0
103	0
104	0
105	0
106	0
107	0
108	1
109	0
110	0
111	0
112	0
113	1
114	1
115	0
116	0
117	0
118	0
119	1
120	0
121	1
122	0
123	0
124	0
125	0
126	1
127	1
128	1
129	0
130	1
131	0
132	1
133	0
134	0
135	0
136	0
137	0
138	0
139	0
140	1
141	1
142	0
143	0
144	0
145	1
146	0
147	0
148	0
149	0
150	0
151	0
152	0
153	0
154	1
155	1
156	0
157	0
158	0
159	0
160	0
161	1
162	1
163	0
164	0
165	0
166	1
167	0
168	0
169	0
170	0
171	0
172	0
173	0
174	0
175	0
176	0
177	0
178	0
179	0
180	0
181	1
182	1
183	0
184	0
185	1
186	0
187	0
188	1
189	0
190	0
191	0
192	0
193	0
194	0
195	0
196	0
197	0
198	1
199	0
200	0
201	0
202	0
203	0
204	0
205	0
206	1
207	0
208	0
209	0
210	1
211	1
212	0
213	0
214	0
215	1
216	0
217	0
218	1
219	0
220	0
221	0
222	1
223	1
224	0
225	0
226	1
227	0
228	0
229	0
230	1
231	1
232	0
233	1
234	1
235	0
236	0
237	0
238	0
239	0
240	0
241	0
242	1
243	0
244	1
245	0
246	0
247	0
248	1
249	0
250	0
251	0
252	1
253	0
254	0
255	0
256	1
257	0
258	0
259	1
260	0
261	0
262	1
263	1
264	0
265	0
266	1
267	1
268	1
269	0
270	0
271	0
272	0
273	0
274	0
275	0
276	0
277	0
278	0
279	0
280	1
281	0
282	0
283	1
284	1
285	0
286	0
287	1
288	0
289	1
290	0
291	0
292	0
293	1
294	0
295	1
296	1
297	0
298	0
299	1
300	0
301	1
302	1
303	0
304	0
305	1
306	0
307	1
308	1
309	0
310	0
311	0
312	0
313	0
314	0
315	0
316	1
317	1
318	1
319	0
320	0
321	0
322	1
323	0
324	0
325	0
326	0
327	0
328	0
329	0
330	0
331	0
332	1
333	0
334	0
335	1
336	1
337	1
338	0
339	0
340	0
341	0
342	0
343	0
344	0
345	0
346	0
347	0
348	0
349	1
350	0
351	0
352	1
353	0
354	1
355	0
356	1
357	1
358	1
359	0
360	0
361	1
362	1
363	0
364	0
365	1
366	0
367	0
368	0
369	0
370	1
371	0
372	0
373	0
374	0
375	0
376	0
377	0
378	0
379	0
380	1
381	0
382	0
383	1
384	0
385	0
386	0
387	0
388	0
389	0
390	0
391	1
392	1
393	1
394	1
395	0
396	0
397	1
398	1
399	1
400	0
401	1
402	1
403	1
404	0
405	0
406	0
407	1
408	0
409	1
410	0
411	0
412	1
413	0
414	0
415	0
416	1
417	0
418	0
419	1
420	0
421	0
422	0
423	0
424	0
425	0
426	0
427	0
428	0
429	0
430	0
431	0
432	0
433	0
434	1
435	0
436	0
437	0
438	0
439	0
440	1
441	1
442	1
443	1
444	1
445	0
446	0
447	1
448	0
449	0
450	0
451	0
452	1
453	0
454	1
455	1
456	1
457	0
458	0
459	0
460	0
461	0
462	1
463	0
464	1
465	0
466	1
467	1
468	1
469	0
470	0
471	1
472	0
473	0
474	1
475	0
476	0
477	1
478	0
479	0
480	1
481	0
482	0
483	0
484	0
485	0
486	1
487	0
488	0
489	0
490	1
491	0
492	0
493	0
494	0
495	0
496	0
497	0
498	0
499	0
500	0
501	1
502	1
503	0
504	0
505	0
506	0
507	0
508	0
509	0
510	0
511	0
512	1
513	0
514	0
515	1
516	0
517	1
518	0
519	0
520	0
521	0
522	1
523	0
524	0
525	0
526	1
527	1
528	0
529	0
530	1
531	0
532	0
533	1
534	0
535	0
536	0
537	0
538	0
539	0
540	1
541	0
542	0
543	1
544	0
545	0
546	0
547	1
548	0
549	0
550	1
551	0
552	1
553	1
554	1
555	0
556	0
557	0
558	0
559	0
560	0
561	0
562	0
563	0
564	1
565	0
566	0
567	1
568	1
569	1
570	0
571	0
572	0
573	0
574	0
575	0
576	0
577	1
578	0
579	0
580	1
581	0
582	0
583	0
584	0
585	0
586	0
587	1
588	1
589	0
590	1
591	0
592	1
593	1
594	1
595	1
596	0
597	0
598	0
599	0
600	0
601	0
602	1
603	1
604	1
605	0
606	0
607	1
608	0
609	1
610	1
611	0
612	0
613	0
614	0
615	1
616	0
617	0
618	0
619	0
620	0
621	0
622	0
623	0
624	0
625	0
626	0
627	0
628	0
629	0
630	0
631	0
632	0
633	0
634	1
635	1
636	0
637	0
638	1
639	1
640	1
641	0
642	0
643	0
644	0
645	0
646	0
647	0
648	0
649	0
650	1
651	1
652	0
653	0
654	0
655	0
656	0
657	0
658	0
659	0
660	1
661	0
662	0
663	0
664	0
665	0
666	1
667	0
668	1
669	0
670	1
671	0
672	0
673	1
674	1
675	0
676	0
677	0
678	0
679	0
680	0
681	0
682	0
683	0
684	0
685	0
686	0
687	0
688	0
689	1
690	0
691	0
692	1
693	0
694	0
695	0
696	0
697	0
698	0
699	0
700	1
701	0
702	0
703	0
704	0
705	0
706	1
707	0
708	0
709	0
710	0
711	0
712	0
713	0
714	0
715	0
716	1
717	0
718	0
719	1
720	0
721	0
722	0
723	0
724	0
725	0
726	0
727	0
728	0
729	1
730	0
731	0
732	0
733	0
734	0
735	1
736	0
737	0
738	0
739	1
740	0
741	0
742	0
743	0
744	0
745	0
746	0
747	0
748	0
749	0
750	0
751	0
752	0
753	0
754	0
755	0
756	0
757	0
758	0
759	0
760	0
761	0
762	0
763	0
764	0
765	0
766	0
767	0
768	0
769	0
770	0
771	0
772	1
773	0
774	0
775	0
776	1
777	1
778	0
779	0
780	1
781	0
782	0
783	0
784	0
785	0
786	0
787	0
788	0
789	0
790	1
791	0
792	0
793	0
794	0
795	1
796	0
797	1
798	1
799	0
800	1
801	0
802	0
803	0
804	0
805	0
806	1
807	0
808	0
809	0
810	0
811	0
812	0
813	0
814	0
815	0
816	0
817	0
818	0
819	0
820	0
821	0
822	0
823	0
824	0
825	1
826	1
827	0
828	0
829	0
830	0
831	0
832	0
833	0
834	0
835	0
836	0
837	0
838	0
839	0
840	0
841	0
842	0
843	0
844	0
845	0
846	0
847	0
848	0
849	0
850	1
851	0
852	0
853	0
854	0
855	0
856	0
857	0
858	0
859	1
860	1
861	0
862	0
863	0
864	0
865	0
866	0
867	1
868	0
869	0
870	0
871	0
872	1
873	1
874	0
875	1
876	0
877	0
878	0
879	0
880	0
881	0
882	0
883	1
884	0
885	0
886	0
887	1
888	0
889	0
890	0
891	0
892	0
893	1
894	1
895	0
896	0
897	0
898	0
899	0
900	0
901	0
902	1
903	0
904	0
905	1
906	0
907	1
908	0
909	0
910	1
911	1
912	1
913	0
914	0
915	0
916	0
917	0
918	0
919	0
920	1
921	0
922	0
923	0
924	0
925	0
926	1
927	0
928	0
929	0
930	0
931	0
932	0
933	0
934	1
935	0
936	0
937	0
938	0
939	0
940	0
941	0
942	0
943	1
944	0
945	1
946	0
947	0
948	1
949	0
950	0
951	0
952	1
953	1
954	0
955	0
956	0
957	1
958	0
959	0
960	0
961	0
962	0
963	0
964	1
965	0
966	0
967	0
968	0
969	1
970	0
971	0
972	1
973	0
974	0
975	0
976	0
977	0
978	0
979	0
980	0
981	0
982	0
983	0
984	1
985	0
986	1
987	0
988	0
989	0
990	0
991	0
992	0
993	0
994	0
995	0
996	0
997	0
998	0
999	0
1000	0
1001	0
1002	0
1003	0
1004	1
1005	0
1006	0
1007	0
1008	0
1009	0
1010	0
1011	0
1012	0
1013	1
1014	0
1015	1
1016	0
1017	0
1018	0
1019	0
1020	0
1021	0
1022	0
1023	0
1024	0
1025	1
1026	0
1027	0
1028	1
1029	1
1030	0
1031	0
1032	0
1033	0
1034	0
1035	0
1036	0
1037	0
1038	0
1039	0
1040	1
1041	0
1042	0
1043	0
1044	0
1045	0
1046	1
1047	0
1048	1
1049	0
1050	0
1051	1
1052	1
1053	0
1054	0
1055	0
1056	0
1057	0
1058	0
1059	0
1060	1
1061	1
1062	0
1063	0
1064	0
1065	1
1066	0
1067	0
1068	0
1069	1
1070	0
1071	0
1072	0
1073	0
1074	0
1075	1
1076	0
1077	0
1078	0
1079	0
1080	0
1081	0
1082	0
1083	0
1084	0
1085	0
1086	1
1087	0
1088	0
1089	1
1090	0
1091	0
1092	0
1093	0
1094	0
1095	0
1096	0
1097	0
1098	0
1099	0
1100	0
1101	1
1102	0
1103	0
1104	0
1105	0
1106	0
1107	0
1108	0
1109	1
1110	0
1111	0
1112	1
1113	0
1114	1
1115	0
1116	0
1117	0
1118	1
1119	0
1120	0
1121	0
1122	0
1123	0
1124	0
1125	0
1126	0
1127	0
1128	0
1129	0
1130	0
1131	0
1132	0
1133	0
1134	0
1135	1
1136	1
1137	0
1138	1
1139	0
1140	0
1141	0
1142	0
1143	0
1144	0
1145	0
1146	0
1147	0
1148	0
1149	0
1150	0
1151	0
1152	0
1153	0
1154	0
1155	0
1156	1
1157	0
1158	0
1159	0
1160	0
1161	0
1162	0
1163	1
1164	0
1165	0
1166	0
1167	0
1168	0
1169	0
1170	1
1171	0
1172	0
1173	0
1174	0
1175	0
1176	0
1177	0
1178	0
1179	0
1180	0
1181	1
1182	0
1183	0
1184	0
1185	0
1186	0
1187	0
1188	0
1189	0
1190	0
1191	0
1192	1
1193	0
1194	1
1195	1
1196	0
1197	0
1198	0
1199	0
1200	0
1201	0
1202	0
1203	0
1204	0
1205	0
1206	0
1207	1
1208	0
1209	0
1210	0
1211	0
1212	0
1213	0
1214	0
1215	1
1216	0
1217	0
1218	0
1219	0
1220	0
1221	0
1222	0
1223	0
1224	0
1225	0
1226	0
1227	0
1228	1
1229	0
1230	0
1231	0
1232	0
1233	0
1234	0
1235	0
1236	0
1237	1
1238	0
1239	0
1240	0
1241	0
1242	0
1243	0
1244	0
1245	0
1246	1
1247	1
1248	0
1249	0
1250	0
1251	0
1252	0
1253	0
1254	1
1255	0
1256	0
1257	0
1258	0
1259	1
1260	1
1261	0
1262	0
1263	1
1264	0
1265	1
1266	0
1267	1
1268	0
1269	0
1270	1
1271	0
1272	1
1273	0
1274	0
1275	0
1276	0
1277	0
1278	0
1279	0
1280	0
1281	0
1282	1
1283	0
1284	0
1285	0
1286	0
1287	0
1288	0
1289	0
1290	0
1291	0
1292	0
1293	0
1294	0
1295	0
1296	0
1297	0
1298	1
1299	0
1300	0
1301	0
1302	1
1303	0
1304	0
1305	0
1306	0
1307	0
1308	0
1309	0
1310	0
1311	0
1312	0
1313	0
1314	0
1315	0
1316	0
1317	0
1318	0
1319	1
1320	0
1321	0
1322	0
1323	0
1324	0
1325	0
1326	0
1327	0
1328	0
1329	0
1330	1
1331	0
1332	0
1333	0
1334	0
1335	0
1336	0
1337	0
1338	0
1339	0
1340	1
1341	0
1342	0
1343	1
1344	1
1345	0
1346	1
1347	1
1348	0
1349	0
1350	0
1351	0
1352	0
1353	0
1354	0
1355	0
1356	1
1357	0
1358	0
1359	1
1360	0
1361	0
1362	0
1363	0
1364	0
1365	0
1366	0
1367	0
1368	1
1369	0
1370	0
1371	0
1372	0
1373	0
1374	0
1375	0
1376	0
1377	0
1378	1
1379	0
1380	0
1381	0
1382	1
1383	0
1384	0
1385	0
1386	0
1387	0
1388	1
1389	0
1390	0
1391	0
1392	0
1393	0
1394	1
1395	0
1396	0
1397	0
1398	0
1399	0
1400	0
1401	0
1402	0
1403	1
1404	0
1405	1
1406	0
1407	0
1408	0
1409	1
1410	0
1411	0
1412	0
1413	0
1414	0
1415	0
1416	0
1417	1
1418	0
1419	0
1420	0
1421	0
1422	0
1423	1
1424	0
1425	0
1426	0
1427	1
1428	1
1429	1
1430	0
1431	0
1432	0
1433	1
1434	1
1435	0
1436	0
1437	0
1438	0
1439	1
1440	0
1441	1
1442	0
1443	0
1444	0
1445	0
1446	0
1447	0
1448	0
1449	0
1450	0
1451	0
1452	0
1453	0
1454	0
1455	0
1456	1
1457	0
1458	0
1459	0
1460	0
1461	0
1462	0
1463	1
1464	0
1465	1
1466	0
1467	0
1468	0
1469	0
1470	0
1471	0
1472	0
1473	0
1474	0
1475	1
1476	0
1477	1
1478	0
1479	0
1480	0
1481	0
1482	0
1483	0
1484	0
1485	0
1486	0
1487	0
1488	0
1489	0
1490	0
1491	0
1492	1
1493	0
1494	0
1495	0
1496	0
1497	0
1498	1
1499	1
1500	0
1501	0
1502	0
1503	0
1504	0
1505	0
1506	0
1507	0
1508	1
1509	0
1510	0
1511	0
1512	0
1513	0
1514	0
1515	0
1516	1
1517	0
1518	1
1519	0
1520	0
1521	0
1522	0
1523	0
1524	0
1525	0
1526	0
1527	0
1528	0
1529	0
1530	0
1531	0
1532	0
1533	0
1534	0
1535	0
1536	0
1537	0
1538	1
1539	0
1540	0
1541	0
1542	0
1543	0
1544	0
1545	0
1546	0
1547	0
1548	0
1549	1
1550	0
1551	0
1552	0
1553	0
1554	0
1555	0
1556	0
1557	0
1558	0
1559	0
1560	1
1561	0
1562	0
1563	0
1564	0
1565	0
1566	0
1567	0
1568	0
1569	0
1570	0
1571	0
1572	0
1573	0
1574	0
1575	0
1576	0
1577	0
1578	0
1579	0
1580	0
1581	0
1582	0
1583	0
1584	0
1585	0
1586	0
